# Supplementary material for: Genomic profiling and immune landscape of olfactory neuroblastoma in China
Source: Front Oncol. 2023 Nov 1;13:1226494. doi: 10.3389/fonc.2023.1226494 (PMC10646513; doi:10.3389/fonc.2023.1226494)
Supplement: Supplementary file 6 [file Table_3.xlsx]

## Sheet: Table S3
Sample	Total cell	Total Area ( μm²)	CD163+in total（Percentage）	PD1+in total（Percentage）	CD8+in total（Percentage）	CD68+in total（Percentage）	PDL1+in total（Percentage）	CD8+&PD1+in total（Percentage）	CD8+&PD1-in total（Percentage）	CD8+&PDL1+in total（Percentage）	CD8+&PDL1- in total（Percentage）	CD68+&PD1+in total（Percentage）	CD68+&PD1- in total（Percentage）	CD68+&PDL1+in total（Percentage）	CD68+&PDL1-in total（Percentage）	CD68+&CD163+in total（Percentage）	CD68+&CD163-in total（Percentage）	cell in tumor	Tumor area	CD163+ in tumor（Percentage）	PD1+ in tumor（Percentage）	CD8+ in tumor（Percentage）	CD68+ in tumor（Percentage）	PDL1+ in tumor（Percentage）	CD8+&PD1+in tumor（Percentage）	CD8+&PD1- in tumor（Percentage）	CD8+&PDL1+in tumor（Percentage）	CD8+&PDL1-in tumor（Percentage）	CD68+&PD1+in tumor（Percentage）	CD68+&PD1-in tumor（Percentage）	CD68+&PDL1+in tumor（Percentage）	CD68+&PDL1-in tumor（Percentage）	CD68+&CD163+in tumor（Percentage）	CD68+&CD163-in tumor（Percentage）	cell in stroma	Stroma area	CD163+ in stroma（Percentage）	PD1+ in stroma（Percentage）	CD8+ in stroma（Percentage）	CD68+ in stroma（Percentage）	PDL1+ in stroma（Percentage）	CD8+&PD1+in stroma（Percentage）	CD8+&PD1- in stroma（Percentage）	CD8+&PDL1+in stroma（Percentage）	CD8+&PDL1-in stroma（Percentage）	CD68+&PD1+in stroma（Percentage）	CD68+&PD1-in stroma（Percentage）	CD68+&PDL1+in stroma（Percentage）	CD68+&PDL1-in stroma（Percentage）
P11	436254	4.03839e+07	0.00813517	0.00164812	0.00306931	0.00253293	0.000194841	4.35526e-05	0.00302576	0	0.00306931	9.62742e-05	0.00243665	0	0.00253293	0.000281946	0.00225098	357126	2.44191e+07	0.00307735	0.000624429	0.000918443	0.00142247	0.00021281	8.4004e-06	0.000910043	0	0.000918443	2.80013e-05	0.00139447	0	0.00142247	9.80046e-05	0.00132446	79128	1.56491e+07	0.0309625	0.00626832	0.0127768	0.00754474	0.00011374	0.000202204	0.0125746	0	0.0127768	0.000404408	0.00714033	0	0.00754474
P13	7126	1.52131e+06	0.0235756	0.00210497	0.375947	0.000140331	0.000982318	0	0.375947	0	0.375947	0	0.000140331	0	0.000140331	0	0.000140331	2113	250033	0.000946522	0	0.84903	0.000473261	0	0	0.84903	0	0.84903	0	0.000473261	0	0.000473261	0	0.000473261	5013	1.18408e+06	0.0331139	0.00299222	0.176541	0	0.00139637	0	0.176541	0	0.176541	0	0	0	0
P14	397735	3.27122e+07	0.00698958	0.000306737	0.0090412	5.02847e-06	4.2742e-05	1.75997e-05	0.0090236	7.54271e-06	0.00903365	0	5.02847e-06	0	5.02847e-06	0	5.02847e-06	309230	2.16524e+07	0.00342787	0.000190796	0.00482489	0	3.88061e-05	1.61692e-05	0.00480872	9.70152e-06	0.00481519	0	0	0	0	0	0	88505	1.04646e+07	0.0194339	0.000711824	0.0237727	2.25976e-05	5.6494e-05	2.25976e-05	0.0237501	0	0.0237727	0	2.25976e-05	0	2.25976e-05
P18	50882	1.08272e+07	0.00255493	0.000314453	0.0507645	0.00400928	0	3.93066e-05	0.0507252	0	0.0507645	3.93066e-05	0.00396997	0	0.00400928	0.00047168	0.0035376	3745	342826	0.000267023	0	0.00747664	0.00160214	0	0	0.00747664	0	0.00747664	0	0.00160214	0	0.00160214	0	0.00160214	47137	8.59671e+06	0.0027367	0.000339436	0.0542037	0.00420052	0	4.24295e-05	0.0541613	0	0.0542037	4.24295e-05	0.00415809	0	0.00420052
P19	814779	8.42707e+07	0.0135055	0.00222269	0.00861706	0.000497067	0.00150225	0.000119051	0.00849801	1.84099e-05	0.00859865	1.96372e-05	0.00047743	1.22733e-06	0.00049584	0.000165689	0.000331378	499107	3.51517e+07	0.00412737	0.000378676	0.00124422	0.000116208	0.000663184	5.40966e-05	0.00119013	4.00716e-06	0.00124022	1.80322e-05	9.81753e-05	0	0.000116208	4.00716e-05	7.6136e-05	315672	3.77342e+07	0.0283332	0.00513824	0.0202742	0.00109924	0.00282889	0.000221749	0.0200525	4.1182e-05	0.020233	2.21749e-05	0.00107707	3.16785e-06	0.00109607
P22	45485	6.83397e+06	0.0228427	0.00340772	0.0100253	0.00639771	6.59558e-05	2.19853e-05	0.0100033	0	0.0100253	0.000703529	0.00569418	0	0.00639771	0.00233044	0.00406727	21165	2.11374e+06	0.0225845	0.0031656	0.00774864	0.00595322	4.72478e-05	4.72478e-05	0.00770139	0	0.00774864	0.000850461	0.00510276	0	0.00595322	0.00231514	0.00363808	24320	4.68659e+06	0.0230674	0.00361842	0.0120066	0.00678454	8.22368e-05	0	0.0120066	0	0.0120066	0.000575658	0.00620888	0	0.00678454
P24	371411	5.44507e+07	0.0257666	0.00416789	0.0269863	0.0206887	0.00429713	0.000611183	0.0263751	0.000371556	0.0266147	0.00162623	0.0190624	0.000476561	0.0202121	0.0125791	0.00810961	234555	1.7517e+07	0.012641	0.00193558	0.00788728	0.00871011	0.00340645	0.000277121	0.00761016	0.000153482	0.00773379	0.000963527	0.00774658	0.000289911	0.0084202	0.00533777	0.00337234	136856	3.18566e+07	0.0482624	0.0079938	0.0597197	0.0412185	0.00582364	0.00118373	0.058536	0.000745309	0.0589744	0.00276203	0.0384565	0.000796458	0.040422
P25	397602	6.18965e+07	0.000777159	0.000933094	0.0185135	0.00457241	0.000276659	8.80277e-05	0.0184255	2.51508e-06	0.018511	7.54523e-06	0.00456487	2.51508e-06	0.0045699	0.00014839	0.00442402	132817	8.7037e+06	0.000730328	0.000737857	0.0107968	0.00235663	0.000338812	0.000158112	0.0106387	7.52916e-06	0.0107893	7.52916e-06	0.0023491	7.52916e-06	0.0023491	9.03499e-05	0.00226628	264785	5.25391e+07	0.00080065	0.00103103	0.0223842	0.00568386	0.000245482	5.28731e-05	0.0223313	0	0.0223842	7.5533e-06	0.0056763	0	0.00568386
P27	372763	7.52652e+07	0.0327473	0.00273096	0.0333322	0.00815532	0.000547265	0.00015023	0.0331819	1.6096e-05	0.0333161	9.92588e-05	0.00805606	3.48747e-05	0.00812044	0.00140304	0.00675228	100536	1.06448e+07	0.016054	0.00235736	0.0135673	0.00352113	0.0010643	0.00017904	0.0133882	3.97867e-05	0.0135275	0.000129307	0.00339182	9.94669e-05	0.00342166	0.000636588	0.00288454	272227	5.96537e+07	0.0389124	0.00286893	0.0406315	0.00986677	0.00035632	0.000139589	0.0404919	7.34681e-06	0.0406242	8.81617e-05	0.0097786	1.10202e-05	0.00985575
P3	77604	8.85054e+06	0.000309262	0.000670069	0.270978	0.00314417	0.000644297	5.15437e-05	0.270927	0.000103087	0.270875	9.02015e-05	0.00305397	0	0.00314417	0.000141745	0.00300242	70721	6.26555e+06	0.000325222	0.000565603	0.284512	0.00284215	0.000395922	5.65603e-05	0.284456	5.65603e-05	0.284456	8.48404e-05	0.00275731	0	0.00284215	0.000141401	0.00270075	6883	2.57718e+06	0.000145285	0.00174343	0.131919	0.00624728	0.00319628	0	0.131919	0.000581142	0.131338	0.000145285	0.00610199	0	0.00624728
P34	497988	4.51692e+07	0.00272497	0.000855442	0.00152614	0.00075303	4.81939e-05	6.22505e-05	0.00146389	0	0.00152614	2.20889e-05	0.000730941	0	0.00075303	8.63475e-05	0.000666683	368649	2.63143e+07	0.000244135	7.86656e-05	0.000254985	0.000265836	3.25513e-05	2.71261e-06	0.000252272	0	0.000254985	8.13782e-06	0.000257698	0	0.000265836	1.89883e-05	0.000246847	129339	1.85591e+07	0.00979596	0.00306945	0.00514926	0.00214166	9.27794e-05	0.000231949	0.00491731	0	0.00514926	6.1853e-05	0.00207981	0	0.00214166
P59	691395	7.75429e+07	0.0138517	0.00117588	0.0852161	0.00137114	0.0030735	3.61588e-05	0.08518	0.000575648	0.0846405	5.20686e-05	0.00131907	7.23176e-06	0.00136391	0.000548167	0.000822974	415507	2.90735e+07	0.00489763	0.000356191	0.0305867	0.000452459	0.00181706	2.16603e-05	0.0305651	0.000300837	0.0302859	1.44402e-05	0.000438019	4.8134e-06	0.000447646	0.000170876	0.000281584	275888	4.53212e+07	0.0273372	0.0024104	0.167492	0.00275474	0.00496578	5.79945e-05	0.167434	0.000989532	0.166502	0.00010874	0.002646	1.0874e-05	0.00274387
P6	110812	1.71073e+07	0.0477475	0.00740894	0.0740263	0.00418727	9.02429e-06	0.000613652	0.0734126	0	0.0740263	0.000153413	0.00403386	0	0.00418727	0.00136267	0.0028246	30901	3.94772e+06	0.04728	0.00491893	0.0542377	0.00711951	0	0.000388337	0.0538494	0	0.0542377	0.000194168	0.00692534	0	0.00711951	0.00213585	0.00498366	79911	1.24384e+07	0.0479283	0.00837181	0.0816784	0.0030534	1.25139e-05	0.00070078	0.0809776	0	0.0816784	0.000137653	0.00291574	0	0.0030534
P60	36607	6.36946e+06	0.000628295	0.000245855	0.00199415	0.00628295	0.00207611	0	0.00199415	2.73172e-05	0.00196684	5.46344e-05	0.00622832	0.000109269	0.00617368	0.00019122	0.00609173	10428	997560	0.00153433	0.000575374	0.00249329	0.0102608	0.00469889	0	0.00249329	9.58957e-05	0.00239739	0.000191791	0.010069	0.000287687	0.00997315	0.000479478	0.00978136	26179	4.88552e+06	0.00026739	0.000114596	0.00179533	0.00469842	0.00103136	0	0.00179533	0	0.00179533	0	0.00469842	3.81986e-05	0.00466022
P64	173646	2.22803e+07	0.00979579	0.000668026	0.0172074	0.00823515	0.0927174	5.75884e-06	0.0172017	0.000668026	0.0165394	0.000230354	0.00800479	0.000817756	0.00741739	0.00222291	0.00601223	100913	8.72665e+06	0.00367643	0.000277467	0.00436019	0.00273503	0.0936252	0	0.00436019	0.000227919	0.00413227	0.000118914	0.00261611	0.000386472	0.00234856	0.000703576	0.00203145	72733	1.00398e+07	0.0182861	0.0012099	0.0350322	0.0158663	0.0914578	1.37489e-05	0.0350185	0.00127865	0.0337536	0.00038497	0.0154813	0.00141614	0.0144501
[truncated: 2 more columns]
